# Supplementary material for: Prosaposin and its receptors GRP37 and GPR37L1 show increased immunoreactivity in the facial nucleus following facial nerve transection
Source: PLoS One. 2020 Dec 1;15(12):e0241315. doi: 10.1371/journal.pone.0241315 (PMC7707515; doi:10.1371/journal.pone.0241315)
Supplement: S3 Fig — (ZIP) [file pone.0241315.s003.zip]

Archive with 9 entries (9 files):
- GPR37 ope.tif
- GPR37 unope.tif
- GPR37 whole.tif
- GPR37L1 ope.tif
- GPR37L1 unope.tif
- GPR37L1 whole.tif
- IM1 ope.tif
- IM1 unope.tif
- IM1 whole.tif
