# Supplementary material for: Prosaposin and its receptors GRP37 and GPR37L1 show increased immunoreactivity in the facial nucleus following facial nerve transection
Source: PLoS One. 2020 Dec 1;15(12):e0241315. doi: 10.1371/journal.pone.0241315 (PMC7707515; doi:10.1371/journal.pone.0241315)
Supplement: S4 Fig — (ZIP) [file pone.0241315.s004.zip]

Archive with 13 entries (13 files):
- GPR37 1day.tif
- GPR37 3days.tif
- GPR37 7days control.tif
- GPR37 7days.tif
- GPR37L1 1day.tif
- GPR37L1 3days.tif
- GPR37L1 7days control.png
- GPR37L1 7days control.tif
- GPR37L1 7days.tif
- IM1 1day.tif
- IM1 3days.tif
- IM1 7days control.tif
- IM1 7days.tif
