# Supplementary material for: Prosaposin and its receptors GRP37 and GPR37L1 show increased immunoreactivity in the facial nucleus following facial nerve transection
Source: PLoS One. 2020 Dec 1;15(12):e0241315. doi: 10.1371/journal.pone.0241315 (PMC7707515; doi:10.1371/journal.pone.0241315)
Supplement: S6 Fig — (ZIP) [file pone.0241315.s006.zip]

Archive with 8 entries (8 files):
- ope c.tif
- ope d.tif
- ope e.tif
- ope f.tif
- ope g.tif
- ope g2.tif
- unope a.tif
- unope b.tif
