# Supplementary material for: Prosaposin and its receptors GRP37 and GPR37L1 show increased immunoreactivity in the facial nucleus following facial nerve transection
Source: PLoS One. 2020 Dec 1;15(12):e0241315. doi: 10.1371/journal.pone.0241315 (PMC7707515; doi:10.1371/journal.pone.0241315)
Supplement: S1 Dataset — (XLSX) [file pone.0241315.s008.xlsx]

## Sheet: Sheet1
	Area	Mean	Min	Max	StdDev
1	0.047	177.54	154	209	5.663
2	0.045	148.544	106	225	9.779
3	0.044	167.415	141	215	5.422
4	0.045	168.329	141	192	8.652
5	0.046	163.037	130	204	5.62
6	0.043	140.573	112	210	13.003
データ反転		平均	最大	最小	標準偏差	比率
IM1	Unope	77.46	101	46	5.663	100
	Ope	106.456	149	30	9.779	137.434
GPR37	Unope	87.585	114	40	5.422	100
	Ope	86.671	114	63	8.652	98.9564
GPR37L1	Unope	91.963	125	51	5.62	100
	Ope	114.427	143	45	13.003	124.427
